# Supplementary material for: A Virtual Out-of-Body Experience Reduces Fear of Death
Source: PLoS One. 2017 Jan 9;12(1):e0169343. doi: 10.1371/journal.pone.0169343 (PMC5221792; doi:10.1371/journal.pone.0169343)
Supplement: S1 Data — This excel spreadsheet contains the original data. The comments in the header column explain the meaning of each variable. (XLSX) [file pone.0169343.s002.xlsx]

## Sheet: working
Id	Gender	Age	condition	mybody	otherbody	mybodyobe	otherbodyobe	floatingobe	elevatedobe	connectionobe	invisibleobe	obe	solitudefod	lifeisbrieffod	loseallfod	dieyoungfod	howitwillbefod	candonothingfod	dontknowfod	fod	religion	religionbinary	dropembodied1	dropembodied2	dropembodied3	dropembodied4	dropembodied5	dropobe1	dropobe2	dropobe3	dropobe4	dropobe5	meandropembodied	meandropobe	diffdrop	satisfiedself	goodfornothing	goodqualities	dowell	nopride	uselesss	equaltoothers	wishrespectselfmore	loser	selfpositive	selfesteem
421	2	19	1	3	5	4	5	7	7	7	5	4	5	4	3	5	4	4	1	26	4	0	0.839905	0.627075	0.626465	0.666687	0.586731	1.45306	1.16089	0.893372	0.719727	0.839783	0.669373	1.01337	0.343994	3	2	4	3	1	1	4	1	1	3	36
422	2	19	1	7	1	7	1	6	7	7	5	7	4	5	5	5	5	5	4	33	4	0	0.986633	0.226807	0.43988	0.413147	0.346924	0.893372	0.719971	0.453369	0.560181	0.639893	0.482678	0.653357	0.170679	3	2	4	4	1	2	4	3	1	3	34
423	2	20	1	7	1	5	3	7	7	5	7	6	1	3	3	2	2	4	4	19	4	0	0.839661	1.06677	1.06647	0.959656	1.38635	1.46661	1.06671	1.23981	1.18665	0.893494	1.06378	1.17065	0.106873	3	2	3	3	2	2	2	2	2	3	29
424	2	18	1	6	1	1	6	5	6	5	5	3	2	2	3	3	4	2	1	17	2	1	1.14661	0.693543	0.852966	1.06653	0.90625	1.7865	1.37323	1.46655	1.41345	1.65338	0.933179	1.53862	0.605444	3	2	3	3	2	2	4	2	2	3	31
425	2	23	1	5	2	4	4	7	7	5	6	6	4	3	4	5	5	5	4	30	5	1	0.759949	0.666626	0.746704	0.759949	0.71991	0.759888	0.76001	0.706665	0.706665	0.799988	0.730628	0.746643	0.0160156	3	2	4	3	1	1	3	1	1	3	35
426	2	20	1	6	3	6	5	6	7	5	3	4	4	3	3	4	5	5	2	26	2	1	0.626709	0.479797	0.453461	0.493561	0.533325	0.666748	0.533386	0.493164	0.480591	0.479431	0.517371	0.530664	0.0132934	3	1	3	3	1	1	3	2	1	4	35
427	2	19	1	6	5	5	6	6	7	6	7	7	2	4	3	5	1	4	2	21	4	0	1.77325	2	2.09351	2.02655	1.46661	1.59998	1.42657	1.63928	1.95996	1.67993	1.87198	1.66115	-0.21084
429	2	18	1	6	3	2	6	7	7	7	5	7	2	1	4	3	4	4	1	19	4	0	0.413269	0.533203	0.360169	0.399963	0.479981	0.666748	0.799988	0.626282	0.586487	0.399963	0.437317	0.615894	0.178577	4	1	3	3	1	1	4	2	1	4	37
430	2	19	1	5	2	4	2	6	7	4	6	5	4	5	5	3	4	5	5	31	2	1	0.613281	0.293396	0.306702	0.720215	0.586792	0.266663	0.293274	0.533325	0.319702	0.493103	0.504077	0.381213	-0.122864	3	2	3	4	2	1	3	2	1	3	33
431	2	18	1	5	4	2	4	5	6	4	6	4	4	5	4	2	4	5	2	26	4	0	0.559876	0.5867	0.666565	0.71991	0.706757	0.93335	0.879944	1.3866	1.65332	1.61322	0.647962	1.29329	0.645325	3	1	4	4	1	3	4	2	1	4	36
435	2	24	1	6	2	1	2	6	7	2	6	7	4	3	2	3	2	1	1	16	4	0	1.1734	1.41321	0.706726	0.893616	0.973633	1.17328	0.720093	1.69336	1.54651	1.70673	1.03212	1.36799	0.335876	3	1	4	3	1	1	4	2	1	3	36
436	2	20	1	4	2	3	6	6	7	4	5	6	2	2	1	1	3	3	1	13	3	0	1.06671	0.746582	0.826721	1.10657	1.17352	1.06665	1.06665	1.69348	1.11981	1.11969	0.984021	1.21326	0.229236	1	4	2	2	3	4	2	3	3	2	17
437	2	23	1	7	1	5	1	7	7	7	7	7	1	3	1	4	2	2	1	14	1	1	0.826843	0.84021	0.840027	0.799988	0.946411	0.853272	1.06665	1.02631	1.02667	1.01349	0.850696	0.997278	0.146582	4	1	3	4	1	1	4	1	1	4	39
438	2	19	1	3	7	6	2	7	7	7	5	4	5	4	5	5	3	5	3	30	2	1	1.54688	1.013	0.986572	0.933289	0.986572	0.799927	0.760193	0.879944	1.10681	1.01331	1.09326	0.912036	-0.181225	4	2	3	4	2	2	3	1	1	4	35
439	2	23	1	6	3	3	6	6	7	5	6	7	1	2	1	4	1	5	5	19	4	0	0.799988	0.933289	0.666626	0.493652	0.773132	1.84021	1.55994	1.07996	1.02661	1.25311	0.733337	1.35197	0.618628	3	2	3	3	2	3	3	3	3	3	27
441b	2	20	1	5	3	2	6	7	6	3	3	7	4	5	5	5	2	3	2	26	4	0	0.880188	0.759796	1.02679	0.840027	0.946655	0.986633	0.906494	0.933289	1.06665	1.3866	0.890692	1.05593	0.165241	3	2	3	3	2	1	3	1	1	3	33
520	2	20	2	7	1	1	7	7	7	1	7	7	4	4	2	5	3	4	5	27	4	0	0.760223	0.626648	0.640015	0.800049	0.720032	1.33319	1.54651	1.86658	1.16003	1.75989	0.709393	1.53324	0.823846	4	2	3	3	1	2	4	1	1	3	35
521	2	20	2	6	3	2	7	7	7	2	7	7	3	4	4	5	3	2	1	22	2	1	1.51996	1.97314	1.19983	1.54706	1.73328	2.13324	1.89349	2.54657	2.16022	2.13318	1.59465	2.17334	0.578687	3	2	3	3	2	2	2	2	2	3	29
522	2	21	2	6	1	6	1	2	6	5	2	6	1	2	2	1	4	3	5	18	4	0	1.46667	0.853333	0.759949	0.786865	0.826599	0.879822	0.746643	0.74646	0.893372	0.799927	0.938684	0.813245	-0.125439	4	2	3	3	1	2	3	2	1	3	33
523	2	20	2	6	2	6	3	7	7	6	6	6	2	3	3	4	5	2	5	24	3	0	0.626709	0.786499	0.666626	0.853088	0.720093	1.30664	1.10626	1.14685	1.01294	1.46661	0.730603	1.20786	0.477258	3	1	3	3	1	1	4	2	1	3	35
524	2	21	2	5	5	3	6	6	6	2	4	2	4	5	2	5	3	5	2	26	4	0	1.82666	1.14661	0.879822	0.973328	0.666504	0.986633	1.07996	1.59985	1.35998	2.21332	1.09858	1.44795	0.349365	3	3	4	2	1	3	3	1	1	3	31
525	2	22	2	6	3	6	5	7	7	6	7	6	1	1	1	4	1	1	1	10	4	0	0.720276	0.719971	0.613281	0.453186	0.720337	1.30646	0.98645	0.933228	0.946838	0.933289	0.64541	1.02125	0.375842	4	1	4	4	1	1	4	1	1	4	40
526	2	19	2	6	5	2	7	7	7	2	7	7	1	2	2	2	3	3	2	15	3	0	1.17331	0.693543	0.800018	0.799927	0.760071	0.853272	0.71991	0.933411	0.85321	0.666626	0.845374	0.805286	-0.0400878	4	1	3	3	1	1	3	1	1	4	37
527	2	19	2	3	5	7	7	7	7	7	7	7	3	2	4	4	3	3	2	21	2	1	0.800049	0.759949	0.986572	0.839783	0.799988	1.29321	1.16003	1.42657	1.54681	1.65332	0.837268	1.41599	0.578723	3	1	4	4	3	1	4	1	1	3	36
528	2	20	2	6	1	2	7	7	7	5	6	7	1	4	1	2	1	4	1	14	4	0	1.10669	1.38654	0.746521	0.986572	1.02661	1.14636	1.3866	2.32001	1.91992	1.8396	1.05059	1.7225	0.671912	3	2	4	4	1	3	4	1	1	3	35
529	2	18	2	3	4	4	3	5	5	3	1	5	3	4	5	4	2	3	1	22	4	0	1.42648	0.840607	0.746338	0.693115	0.74646	1.06665	0.799927	0.9599	1.11993	1.29352	0.890601	1.04799	0.157385	3	3	3	3	2	2	3	2	1	3	30
530	2	20	2	6	5	2	5	7	7	2	5	7	2	3	2	4	4	4	1	20	4	0	0.973175	0.839935	0.839752	0.800018	0.94632	1.67969	1.91992	1.77331	2.05347	2.13324	0.87984	1.91193	1.03209	4	1	4	4	1	2	4	1	1	4	39
531	2	18	2	6	3	2	4	7	7	2	3	3	4	4	4	2	1	5	1	21	2	1	0.533203	0.706696	0.533325	0.706543	0.613037	1.9201	1.41333	1.65326	1.41315	1.97327	0.618561	1.67462	1.05606	4	2	3	3	2	2	3	2	1	3	32
536	2	25	2	4	6	2	7	7	1	7	7	3	1	1	2	1	2	3	3	13	4	0	6.60004	1.12018	0.89325	1.02801	1.11981	2.69305	2.07971	1.67981	1.73328	2.22662	2.15226	2.0825	-0.0697632	4	1	3	3	1	2	3	2	1	3	34
537	2	22	2	5	3	1	7	7	7	1	7	4	4	4	5	4	2	3	2	24	4	0	0.853302	0.573242	0.759949	0.559937	0.613953	2.45306	2.24017	1.91998	2.05341	2.23981	0.672077	2.18129	1.50921	3	1	4	4	1	1	4	1	1	3	38
541	2	26	2	7	1	5	2	7	7	6	6	6	1	4	1	4	1	1	1	13	3	0	0.746368	0.666962	0.666626	0.853394	0.613342	1.95984	1.81293	1.38678	1.46674	1.43958	0.709338	1.61317	0.903833	3	1	4	3	1	1	4	3	1	3	35
534c	2	19	2	6	2	1	6	7	7	1	5	5	3	2	2	1	4	4	2	18	2	1	1.06674	0.853546	0.546448	0.573181	0.533264	2.06671	1.42676	1.34692	1.55969	1.35998	0.714636	1.55201	0.837378	4	1	3	3	1	2	4	1	1	3	36
